# Supplementary material for: ATP-responsive biomolecular condensates tune bacterial kinase signaling
Source: Sci Adv. 2022 Feb 16;8(7):eabm6570. doi: 10.1126/sciadv.abm6570 (PMC8849385; doi:10.1126/sciadv.abm6570)
Supplement: Supplementary file 2 — Movies S1 to S5 [file sciadv.abm6570_movies_s1_to_s5.zip]

Archive with 5 entries (5 files):
- sciadv.abm6570_movie_s1.avi
- sciadv.abm6570_movie_s2.avi
- sciadv.abm6570_movie_s3.avi
- sciadv.abm6570_movie_s4.avi
- sciadv.abm6570_movie_s5.avi
